# Supplementary material for: Real-World Mapping of Multiple Primary Carcinoma Combinations and Survival Outcomes in Shanghai, China: Retrospective Registry-Based Study
Source: JMIR Public Health Surveill. 2026 Jul 6;12:e82355. doi: 10.2196/82355 (PMC13386119; doi:10.2196/82355)
Supplement: Multimedia Appendix 2 [file publichealth_v12i1e82355_app2.xlsx]

## Sheet: STable_Rank_first cancer
Table S1.
Site	Male	Female	Total
C18-C21	108	96	204
C50	3	178	181
C16	93	52	145
C33-34	81	39	120
C73	29	74	103
C61	86		86
C67	68	12	80
C64	48	17	65
C44	34	21	55
C70-72	13	38	51
C22	36	14	50
C54		37	37
C15	28	6	34
C56		26	26
C32	23	2	25
C11	16	7	23
C42	12	11	23
C75	14	9	23
C23-24	7	14	21
C77	15	6	21
C25	9	10	19
C53		18	18
C17	10	6	16
C07-08	3	9	12
C47,C49	6	5	11
C76	4	5	9
C01-02	6	2	8
C03-06	6	2	8
C30-31	4	3	7
C40-41	4	3	7
C65	3	4	7
C48	3	3	6
C51		6	6
C69	4	2	6
C09	3	2	5
C60	5		5
C62	5		5
C63	5		5
C37-38	4		4
C00	2	1	3
C55		3	3
C57		3	3
C66	2	1	3
C68	2	1	3
C10	2		2
C26		2	2
C14	1		1
C52		1	1
C74	1		1
C80	1		1
Total	809	751	1560
