# Supplementary material for: Real-World Mapping of Multiple Primary Carcinoma Combinations and Survival Outcomes in Shanghai, China: Retrospective Registry-Based Study
Source: JMIR Public Health Surveill. 2026 Jul 6;12:e82355. doi: 10.2196/82355 (PMC13386119; doi:10.2196/82355)
Supplement: Multimedia Appendix 3 [file publichealth_v12i1e82355_app3.xlsx]

## Sheet: Stable_Rank_Second cancer
Table S2.
Site	Male	Female	Total
C33-34	166	108	274
C18-C21	133	121	254
C16	97	45	142
C50	5	93	98
C73	15	66	81
C67	57	15	72
C25	44	27	71
C22	36	28	64
C61	55		55
C44	19	24	43
C64	23	20	43
C23-24	14	25	39
C15	29	9	38
C70-72	15	23	38
C42	14	16	30
C56		23	23
C54		21	21
C77	13	6	19
C03-06	8	7	15
C53		14	14
C32	10	1	11
C01-02	6	4	10
C11	6	4	10
C47,C49	3	7	10
C66	5	5	10
C17	3	5	8
C40-41	2	6	8
C75	5	3	8
C07-08	3	4	7
C30-31	4	2	6
C26	2	3	5
C62	5		5
C37-38	2	2	4
C55		4	4
C48	1	2	3
C57		3	3
C10	1	1	2
C52		2	2
C60	2		2
C65	1	1	2
C80	2		2
C00	1		1
C09	1		1
C63	1		1
C68	1		1
Total	810	750	1560
